# Supplementary material for: The Genome of Spraguea lophii and the Basis of Host-Microsporidian Interactions
Source: PLoS Genet. 2013 Aug 22;9(8):e1003676. doi: 10.1371/journal.pgen.1003676 (PMC3749934; doi:10.1371/journal.pgen.1003676)
Supplement: Table S3 — List of conserved leucine rich proteins in S. lophii and other microsporidian genomes. (XLSX) [file pgen.1003676.s007.xlsx]

## Sheet: Sheet1
Supplementary Table 3 - Orthologous leucine rich repeat family proteins identified in microsporidian genomes as determined by BlastP analysis and corresponding Pfam domains (e < 1x10-5).
Spraguea lophii	Pfam domain	Support
SLOPH 1278	LRR_8	8.5e-07
SLOPH 1279	LRR_4, LRR_8, LRR_4	4e-06, 1.1e-09, 2.4e-06
SLOPH 1301	LRR_8	4.5e-06
SLOPH 2648	LRR_8, LRR_8	2e-06, 3.4e-06
SLOPH 1258	LRR_4 (x2), LRR_8	2e-09, 1.8e-06, 8.4e-09
SLOPH 2243	LRR_4, LRR_8, LRR_4	5.4e-07, 4.6e-07, 5e-09
SLOPH 1266	LRR_4, LRR_8	8.9e-07, 4.2e-06
SLOPH 1273	LRR_8 (x3)	1.5e-06, 1.9e-07, 3.5e-08
SLOPH 2649	LRR_4, LRR_8	1.4e-06, 1.1e-07
SLOPH 1325	LRR_4, LRR_8 (x2)	3.3e-08, 1.9e-07, 1.1e-06
SLOPH 1290	LRR_8 (x3)	1.2e-07, 4.7e-06, 2.7e-07
SLOPH 1293	LRR_4, LRR_8	2.7e-08, 1.8e-08
SLOPH 1295	LRR_8, LRR_4	5.7e-06, 9.1e-06
SLOPH 1322	LRR_8	2.1e-06
SLOPH 1206	LRR_4	8.7e-08
SLOPH 1297	LRR_4 (x2)	1.2e-06, 2.1e-07
SLOPH 1298	LRR_4, LRR_8, LRR_4	1.7e-06, 4.5e-08, 1.7e-08
SLOPH 1299	LRR_8 (x2)	2.5e-06, 2e-06
SLOPH 1303	LRR_4 (x2), Patatin	6.5e-10, 1.3e-07, 1e-15
SLOPH 1411	LRR_8	2.3e-09
SLOPH 1305	LRR_8	5.1e-08
SLOPH 1306	LRR_8 (x2)	4.5e-07, 1.3e-07
SLOPH 2610	LRR_8, LRR_4 (x2), LRR_8	5.9e-09, 7.6e-06, 3e-06, 2.6e-07
SLOPH 2169	LRR_4	3.4e-08
SLOPH 1320	LRR_4	1.7e-06
SLOPH 1317	LRR_4	2.8e-07
SLOPH 1254	LRR_8 (x2)	1.3e-09, 8.6e-06
SLOPH 1255	LRR_8 (x2)	2.8e-06, 7.7e-07
SLOPH 2423	LRR_8 (x2), LRR_4	2.1e-09, 7.1e-06, 1.3e-07
SLOPH 2450	LRR_8	6.1e-06
SLOPH 2464	LRR_4, LRR_8	4.4e-06, 1.3e-08
SLOPH 1323	LRR_8	1.2e-09
SLOPH 2290	LRR_4, LRR_8 (x2)	6.4e-06, 6.7e-07, 1.1e-07
SLOPH 1252	LRR_8	8.2e-07
SLOPH 2360	LRR_8 (x2)	1.3e-07, 9.1e-06
SLOPH 1260	LRR_8 (x2)	1.2e-07, 1e-08
SLOPH 2619	LRR_4	8.6e-06
SLOPH 1248	LRR_4	1e-07
SLOPH 1263	LRR_8	3.9e-07
SLOPH 1321	LRR_8	1.5e-06
SLOPH 1271	LRR_8	1.8e-07
SLOPH 2467	LRR_8	4e-10
SLOPH 1281	LRR_8	4.2e-07
SLOPH 1287	LRR_4, LRR_8	2.6e-09, 4.8e-09
SLOPH 1288	LRR_8	4.8e-08
SLOPH 1289	LRR_8	2.3e-08
SLOPH 1291	LRR_8	1.5e-07
Vittaforma corneae	Pfam domain	Support
ELA41514	LRR_4, LRR_8, LRR_4 (x2), LRR_8 (x2), LRR_4, LRR_8 (x2), LRR_4	1.9e-06, 9.3e-08, 3.2e-09, 2.8e-08, 1.2e-06, 3.5e-06, 2.1e-06, 4e-07, 2.1e-08, 6.1e-07
ELA42515	LRR_8, LRR_4 (x2), LRR_8 (x2)	5.8e-12, 3.6e-08, 9e-07, 1.6e-09, 1.4e-09
ELA40983	LRR_4 (x2), LRR_8 (x2)	1.8e-08, 1.9e-09, 5e-09, 1e-09
ELA40876	LRR_8 (x5)	1.2e-07, 3.3e-12, 3e-08, 4.7e-13, 2.7e-08
ELA42221	LRR_8 (x3), LRR_4	1.4e-10, 5.7e-09, 1.2e-07, 1.2e-08
ELA41579	LRR_4 (x5)	1.3e-11, 2.5e-08, 2.7e-09, 5.7e-09, 5.1e-11
ELA40861	LRR_8 (x3), LRR_4	6.4e-10, 2.5e-10, 3.3e-10, 1e-08
ELA41263	LRR_4 (x6)	1.3e-07, 8.4e-08, 2e-11, 2.9e-08, 1e-10, 1.4e-08
ELA41326	LRR_4 (x2), LRR_8 (x2)	2.3e-08, 5.6e-10, 1.4e-09, 2.4e-06
ELA41695	LRR_8 (x2), LRR_4	5.1e-14, 3.1e-10, 3.6e-09
ELA41581	LRR_8, LRR_4, LRR_8, LRR_4	5.4e-11, 1.2e-08, 1.5e-10, 1.2e-08
ELA42531	LRR_4 (x2), LRR_8	1.2e-11, 1.2e-08, 3.7e-10
ELA41850	LRR_4 (x3)	3.7e-10, 5.1e-10, 9.2e-09
ELA40823	LRR_4 (x3)	3.2e-09, 1.3e-10, 1.7e-08
ELA40743	LRR_4, LRR_8	6.7e-10, 4.7e-09
ELA41059	LRR_4 (x3)	1.4e-08, 5.9e-08, 3.4e-09
ELA42539	LRR_4 , LRR_8 (x2)	1e-06, 4.7e-12, 3.3e-07
ELA40819	LRR_4 (x2), LRR_8	3.7e-12, 1.1e-08, 1.2e-09
ELA42099	LRR_8, LRR_4	6.2e-10, 9.7e-06
ELA40800	LRR_4, LRR_8	3e-10, 1.5e-07
ELA41871	LRR_8, LRR_4, LRR_8	4.2e-06, 5.1e-08, 6e-07
ELA40821	LRR_4, LRR_8	1.2e-11, 1.3e-09
ELA41931	LRR_8, LRR_4	7.3e-14, 4.1e-10
ELA42214	LRR_4, LRR_8	4.1e-10, 1.4e-08
ELA40806	LRR_8, LRR_4	7.5e-10, 1.3e-06
ELA40807	LRR_8, LRR_4	1.6e-10, 3.5e-07
ELA40739	LRR_8 (x2)	6.5e-11, 7.1e-09
ELA42538	LRR_4 (x2), LRR_8	6.4e-08, 1e-10, 9e-07
ELA41474	LRR_4 (x2)	3.7e-08, 1.6e-08
ELA41870	LRR_8 (x2)	5e-08, 2.2e-08
ELA40803	LRR_4	2.7e-6
ELA40754	LRR_4	7.5e-08
ELA41357	LRR_8	7.9e-09
ELA42381	LRR_4	1.9e-08
ELA40769	LRR_8	1.2e-09
ELA42918	LRR_8, Exo_endo_phos	5.7e-10, 7.7e-20
ELA42211	LRR_4	5.5e-09
ELA40855	LRR_4	3.2e-7
ELA40795	LRR_4	4.5e-11
ELA41113	LRR_4	4.5e-08
ELA40856	LRR_4	4.4e-09
ELA42562	LRR_4, LRR_8	5e-08, 1.3e-06
ELA40738	LRR_4	7.8e-10
Vavraia culicus floridensis	Pfam domain	Support
ELA46245	LRR_8, LRR_4 (x3)	1.7e-06, 1.4e-10, 8.5e-10, 2.8e-08
ELA48242	LRR_8	3.5e-10
ELA47448	LRR_8, Exo_endo_phos	7e-10, 4.8e-16
Trachipleistophora hominis	Pfam domain	Support
ELQ75916	LRR_8, LRR_4, LRR_8	1.2e-06, 1.6e-10, 2e-06
ELQ74552	LRR_8, LRR_4	1.6e-08, 1e-08
ELQ74569	LRR_4	1.3e-10
ELQ75009	LRR_8, Exo_endo_phos	9.2e-09, 8.9e-16
Encephalitozoon cuniculi	Pfam domain	Support
XP_955572	LRR_8 (x2), LRR_4	7.9e-08, 1.4e-08, 4.7e-08
NP_586323	LRR_4, LRR_8	4.4e-08, 1.2e-08
XP_955571	LRR_4	1.5e-08
NP_586383	LRR_8, Exo_endo_phos	8.9e-12, 5.5e-19
XP_955555	LRR_8, LRR_4	2e-08, 3.3e-06
XP_955696	LRR_8	3e-11
XP_955599	LRR_4 (x2)	2.6e-10, 2.7e-08
Encephalitozoon romaleae	Pfam domain	Support
AFN83636	LRR_8 (x2), LRR_4	1.4e-07, 8.3e-09, 2.8e-08
AFN83988	LRR_4, LRR_8	1.3e-07, 5.5e-07
AFN83619	LRR_8, LRR_4	2.3e-09, 3e-07
AFN83635	LRR_4, LRR_8	1.6e-09, 2.5e-06
AFN83699	LRR_8	8.4e-10
AFN84046	LRR_4 (x2), Exo_endo_phos	2.7e-09, 3.3e-06, 2.3e-19
AFN83664	LRR_4 (x2)	3.2e-08, 3.5e-08
Encephalitozoon hellem	Pfam domain	Support
XP_003887895	LRR_8 (x2), LRR_4	8.3e-08, 1.6e-09, 6.1e-09
XP_003888262	LRR_4 (x2)	3.6e-09, 3.3e-09
XP_003887878	LRR_8, LRR_4	6.9e-10, 1.2e-07
XP_003887894	LRR_4	1.1e-09
XP_003887999	LRR_8	1.6e-10
XP_003888320	LRR_4 (x2), Exo_endo_phos	1.4e-08, 5.9e-06, 1.4e-20
XP_003887922	LRR_4 (x2)	2.2e-10, 2.1e-08
Encephalitozoon intestinalis	Pfam domain	Support
XP_003073509	LRR_8 (x2), LRR_4	9.5e-08, 1.7e-08, 1.3e-07
XP_003073866	LRR_8 (x2)	1.6e-06, 4.8e-07
XP_003073508	LRR_4	5.5e-10
XP_003073492	LRR_8, LRR_4	2.9e-08, 7.4e-07
XP_003073924	LRR_8, Exo_endo_phos	3.3e-10, 9.2e-19
XP_003073615	LRR_8	2.9e-09
XP_003073536	LRR_4 (x2)	1.4e-09, 4.9e-09
Enterocytozoon bieneusi	Pfam domain	Support
XP_002650262	LRR_4 (x2)	1e-08,2.3e-07
XP_002650261	LRR_8	1.8e-09
XP_002650396	LRR_8, Exo_endo_phos	5.2e-09,2e-17
Nosema ceranae	Pfam domain	Support
XP_002996176	LRR_8 (x3)	9.7e-08, 1.6e-06, 7.3e-08
XP_002996002	LRR_8	1.1e-08
XP_002996485	LRR_4, Exo_endo_phos	1.9e-10, 1.2e-18
XP_002996593	LRR_4	5.1e-09
Nematocida parisii ERTm3	Pfam domain	Support
EIJ89277	LRR_4, LRR_8	2.1e-07, 1.1e-09
EIJ88607	LRR_4, Exo_endo_phos	5e-09, 2.3e-25
EIJ88226	LRR_8	3e-09
EIJ87659	LRR_8	3.8e-10
