# Supplementary material for: The Genome of Spraguea lophii and the Basis of Host-Microsporidian Interactions
Source: PLoS Genet. 2013 Aug 22;9(8):e1003676. doi: 10.1371/journal.pgen.1003676 (PMC3749934; doi:10.1371/journal.pgen.1003676)
Supplement: Table S6 — Properties of putative S. lophii secreted hypothetical proteins in other microsporidian species. (XLSX) [file pgen.1003676.s010.xlsx]

## Sheet: Sheet1
Supplementary Table 6 - Properties of S. lophii secreted hypothetical proteins in other microsporidian species (all proteins included conserved in at least 2/3 biological replicates).
	SLOPH 1854		SLOPH 1766		SLOPH 2344		SLOPH 1749		SLOPH 691
Species	SignalP	TargetP	SignalP	TargetP	SignalP	TargetP	SignalP	TargetP	SignalP	TargetP
E. cuniculi	✔	✔	✔	✔	✔	✔	✔	✔	N/A	N/A
E. intestinalis	✔	✔	N/A	N/A	X	X	✔	✔	✔	✔
E. hellem	✔	✔	N/A	N/A	✔	✔	✔	✔	N/A	N/A
E. romaleae	✔	✔	N/A	N/A	✔	✔	✔	✔	X	✔
N. ceranae	X	✔	N/A	N/A	✔	✔	✔	✔	✔	✔
T. hominis	✔	✔	✔*	✔*	✔	✔	✔	✔	✔*	✔*
N. parisii	N/A	N/A	N/A	N/A	N/A	N/A	N/A	N/A	N/A	N/A
V. corneae	✔	X	N/A	N/A	✔	✔	✔	X	N/A	N/A
V. culicus floridensis	✔	X	X*	X*	✔	✔	✔	✔	X*	X*
E. bieneusi	X	X	N/A	N/A	X	X	X	X	X	✔
BlastP cutoff 1e-5
✔= secreted
X = not secreted
N/A = no homolog
* = paralogs present
